# Supplementary material for: Yeast Products Mediated Ruminal Subenvironmental Microbiota, and Abnormal Metabolites and Digestive Enzymes Regulated Rumen Fermentation Function in Sheep
Source: Animals (Basel). 2022 Nov 21;12(22):3221. doi: 10.3390/ani12223221 (PMC9686794; doi:10.3390/ani12223221)
Supplement: Supplementary file 1 [file animals-12-03221-s001.zip]

Archive with 5 entries (5 files):
- supplementary  figure S2.png
- supplementary figure S1.png
- supplementary figure S3.jpg
- supplementary figure S4.jpg
- Supplementary tables.xlsx
