# Supplementary material for: Yeast Products Mediated Ruminal Subenvironmental Microbiota, and Abnormal Metabolites and Digestive Enzymes Regulated Rumen Fermentation Function in Sheep
Source: Animals (Basel). 2022 Nov 21;12(22):3221. doi: 10.3390/ani12223221 (PMC9686794; doi:10.3390/ani12223221)
Supplement: Supplementary file 1 [file animals-12-03221-s001.zip › Supplementary tables.xlsx]

## Sheet: supplementary table S1
Table 1. The ingredients and nutrient composition of the basal diet (DM basis).
Item	Diet
Ingredients, (% of DM)
Ground Corn	35.4
Wheat bran	10.5
Soybean Meal	10.8
Rapeseed Meal	4.3
Cottonseed meal	4.4
Oat hay	14
Alfalfa hay	13.3
Corn silage	4.1
Limestone	1.2
Salt	1
Vitamin-mineral mix1	1
Nutrition composition2
DM, %	82.65
Crude protein, %DM	16.17
Crude fat, %DM	2.74
NDF, %DM	29.6
ADF, %DM	17.09
Ca, %DM	0.67
P, %DM	0.41
DM, dry matter; NDF, neutral detergent fiber; ADF, acid detergent fiber. 1The premix provided the following per kg of diets: Fe 430 mg，Zn 950 mg，Cu 650 mg，I 45 mg，Mn 600 mg，Se 30 mg，Co 20 mg，VA 120,000 IU，VE 8000 IU, VD 40,000 IU, and 2300 IU of VK. 2Measured values. Main Instruments and equipments: Electric constant temperature drying oven DHG-9070A(Marit Technology Co., LTD, China), Kjeldahl ni…

## Sheet: supplementary table S2
		Table 2. Summary statistics of sample metagenomic data.
		SampleID	Clean data base(bp)	No host clean data base(bp)	GC(%)	Q20(%)	Q30(%)	Contig Num.	N50(bp)	GC(%)	Mapped(%)	phylum	class	order	family	genus	species
		Solid-Associated Microorganism
		Control1	9072467233	9069298165	47.33	97.75	93.75	307265	2761	47.18	94.98	139	134	266	554	1958	9390
		Control2	9327570741	9326659744	48.65	97.71	93.69	324677	2647	48.4	95.06	120	101	186	385	1403	7061
		Control3	9150342994	9148209433	47.93	97.94	94.15	446647	1976	47.79	94.08	135	127	237	472	1816	9090
		HYP1	9124920683	9124587670	48.72	97.98	94.26	290212	2847	48.19	95.82	111	92	177	370	1355	6779
		HYP2	8590947888	8590188045	47	97.81	93.85	266998	2789	46.34	95.98	115	102	194	393	1490	7315
		HYP3	8510076260	8509098187	47.66	97.53	93.28	350978	2115	47.24	94.47	116	94	182	385	1505	7452
		LYP1	9237837879	9231605223	47.94	97.86	93.99	182132	2127	48.23	96.93	101	107	219	436	1433	6230
		LYP2	10400806408	10398305327	47.79	97.72	93.69	307310	2430	47.03	96.59	125	100	191	395	1590	7838
		LYP3	10273330137	10270986272	48.53	97.75	93.79	545840	1643	47.83	93.44	143	129	238	486	1922	9924
		Liquid-Associated Microorganism
		Control1	9247011378	9244982929	47.18	97.77	93.86	217123	2585	47.76	96.51	108	95	183	358	1325	6346
		Control2	10285626952	10283984212	48.31	97.85	93.96	145636	1954	47.92	97.53	98	91	170	338	1201	5372
		Control3	8653427773	8644670772	48.22	97.9	94.1	335110	1765	47.78	94.45	125	123	243	492	1703	7950
		HYP1	9197074249	9193637079	48.06	97.89	94.04	222095	2437	46.87	96.48	116	105	201	416	1521	7036
		HYP2	9681782188	9679940128	48.64	97.81	93.91	224746	2326	47.41	96.43	109	95	179	370	1389	6545
		HYP3	9103475317	9100053939	48.1	97.81	93.9	283552	1724	47.73	95.22	106	106	194	394	1476	6966
		LYP1	9381169936	9380680595	48.52	97.72	93.66	237239	1833	47.33	96.46	119	121	243	523	1574	6418
		LYP2	9097677921	9079490428	43.9	97.71	93.61	527158	1338	42.63	93.82	151	139	286	640	2199	10211
		LYP3	9871052553	9858666392	49.06	97.72	93.72	156423	2811	48.89	97.36	99	89	169	351	1345	6176

## Sheet: supplementary table S3
Table 3.Effect of yeast products on the apparent digestibility of nutrients in sheep.
Items	CON	LYP	HYP	P-value
DM	71.93±1.80	73.18±2.88	75.43±1.60	0.214
Crude protein	66.86±3.75	67.17±4.16	74.39±3.14	0.08
Crude fat	59.39±4.23	62.51±5.73	64.87±5.36	0.621
NDF	66.59±4.00	69.33±1.67	72.22±1.02	0.094
ADF	52.1±3.93	54.05±1.24	60.53±0.99	0.013
Ca	56.81±1.29	57.78±7.53	58.14±3.85	0.944
P	47.14±1.50	48.17±2.11	52.10±4.86	0.212
Values are presented as mean and standard error of mean. DM, dry matter; NDF, neutral detergent fiber; ADF, acid detergent fiber. All data of digestibility were statistically analyzed using the One-way ANOVA procedure of SPSS (version 24.0). The statistical significance was set at P< 0.05, and a trend toward significance was considered at 0.05 ≤ P < 0.10. n=3.
